# Supplementary material for: A Cluster-Randomised Crossover Pilot Feasibility Study of a Multicomponent Intervention to Reduce Occupational Sedentary Behaviour in Professional Male Employees
Source: Int J Environ Res Public Health. 2021 Sep 2;18(17):9292. doi: 10.3390/ijerph18179292 (PMC8431104; doi:10.3390/ijerph18179292)
Supplement: Supplementary file 1 [file ijerph-18-09292-s001.zip]

Archive with 1 entries (1 files):
- ijerph-1336711-supplementary.pdf
